# Supplementary material for: Left Ventricular Systolic Function in Asymptomatic Men Aged 65–75 Years, Relation to Insulin Resistance and Pre-Diabetes: A DANCAVAS Cross-Sectional Sub-Study
Source: J Cardiovasc Dev Dis. 2025 May 13;12(5):180. doi: 10.3390/jcdd12050180 (PMC12112607; doi:10.3390/jcdd12050180)
Supplement: Supplementary file 1 [file jcdd-12-00180-s001.zip]

Archive with 1 entries (1 files):
- jcdd-3515209-supplementary.pdf
